# Supplementary material for: Activation and Expansion of Human T-Cells Using Microfluidic Devices
Source: Biosensors (Basel). 2025 Apr 25;15(5):270. doi: 10.3390/bios15050270 (PMC12110087; doi:10.3390/bios15050270)
Supplement: Supplementary file 1 [file biosensors-15-00270-s001.zip]

Archive with 3 entries (2 files):
- Supplementary info Biosensors/
- Supplementary info Biosensors/Supporting information updated.pdf
- Supplementary info Biosensors/T-cell expansion in microfluidic well.avi
